# Supplementary material for: Utilization of Robust Zr-Based Metal–Organic Framework for Efficient N2/H2 Separation
Source: Materials (Basel). 2026 Jun 5;19(11):2418. doi: 10.3390/ma19112418 (PMC13258371; doi:10.3390/ma19112418)
Supplement: Supplementary file 1 [file materials-19-02418-s001.zip]

Archive with 1 entries (1 files):
- materials-4320851-supplementary.pdf
